# Supplementary material for: Congenital hearing impairment associated with peripheral cochlear nerve dysmyelination in glycosylation-deficient muscular dystrophy
Source: PLoS Genet. 2020 May 26;16(5):e1008826. doi: 10.1371/journal.pgen.1008826 (PMC7274486; doi:10.1371/journal.pgen.1008826)
Supplement: S1 Data — (XLSX) [file pgen.1008826.s013.xlsx]

## Sheet: 2A (click)
wt/wt
2 wk	30 (dB)	30	10	20	10
3 wk	20	20	30	20	20	20	20	20
5 wk	10	20	20	30	30	30	20
8 wk	20	20	20	20	10	10	20	20	30	20
10 wk	30	30	20	20	30	20	20	20	30	20
myd/wt
2 wk	20	20	20
3 wk	30	30	20	20	20	30
5 wk	30	20	10	30	30	30	30	20
8 wk	20	20	10	20	20	20	30	20
10 wk	50	30	20	30	20	30	30	20
myd/myd
2 wk	60	50	40	50	60
3 wk	50	60	50	60	40	60	60
5 wk	60	50	60
8 wk	50	50	40	60	50	50
10 wk	50	50	50	60	50	50

## Sheet: 2A (8 kHz)
wt/wt
2 wk	30	30	20	30	20
3 wk	20	20	20	30	30	20
5 wk	40	30	40	30	40	30
8 wk	20	40	30	20	20	30	30
10 wk	30	50	30	20	30	20	30	30	30	20
myd/wt
2 wk	20	20	20
3 wk	30	30	20	30	20	20
5 wk	40	10	30	40	30	30	20
8 wk	40	40	20	20	30	20	30	20
10 wk	40	30	20	20	20	20	30	30
myd/myd
2 wk	70	60	40	60	60
3 wk	60	60	50	50	60	50	50
5 wk	60	60	60
8 wk	60	60	40	40	50
10 wk	60	60	50	50	40	40

## Sheet: 2A (16 kHz)
wt/wt
2 wk	50	50	30	30	30
3 wk	30	20	30	30	30	30	30	30
5 wk	40	40	40	40	30
8 wk	40	40	40	30	20	20	30	20	40	30
10 wk	40	40	40	30	30	30	30	30	40	30
myd/wt
2 wk	30	30	30
3 wk	30	20	40	30	20	30
5 wk	40	20	40	40	40	30	20
8 wk	50	50	20	30	30	30	30	20
10 wk	50	40	30	20	20	30	30	30
myd/myd
2 wk	70	70	50	60	60
3 wk	60	70	50	50	50	40	60
5 wk	50	60	50
8 wk	70	60	40	50	40	50
10 wk	70	60	60	60	50	40

## Sheet: 2A (24 kHz)
wt/wt
2 wk	40	60	60
3 wk	30	30	30	30	40	40
5 wk	50	40	40	40	40
8 wk	50	50	40	30	30	30	40	30	40	40
10 wk	50	40	40	30	40	30	30	30	40	40
myd/wt
2 wk	40	50	40
3 wk	30	30	70	40	50	50
5 wk	40	30	50	50	50	40	40
8 wk	60	60	40	50	40	30	40	40
10 wk	50	40	40	40	30	30	40	40
myd/myd
2 wk	90	90	50	70	70
3 wk	70	60	60	70	70	60	60
5 wk	50	60	60
8 wk	70	70	60	60	50	60
10 wk	60	70	70	70	60	60
