# Supplementary material for: Congenital hearing impairment associated with peripheral cochlear nerve dysmyelination in glycosylation-deficient muscular dystrophy
Source: PLoS Genet. 2020 May 26;16(5):e1008826. doi: 10.1371/journal.pgen.1008826 (PMC7274486; doi:10.1371/journal.pgen.1008826)
Supplement: S2 Data — (XLSX) [file pgen.1008826.s014.xlsx]

## Sheet: Fig.2B
wave I latency									wave I-V latency
WT (3wk)	Hetero (3wk)	myd/myd (3wk)		WT (8wk)	Hetero (8wk)	myd/myd (8wk)			WT (3wk)	Hetero (3wk)	myd/myd (3wk)		WT (8wk)	Hetero (8wk)	myd/myd (8wk)
1.36 (ms)	1.27	1.44		1.23	1.11	1.32			3.25 (ms)	3.87	4.03		3.17	3.33	3.41
1.11	1.32	1.85		1.32	1.15	1.36			4.77	3.99	3.66		3.08	3.33	3.33
1.11	1.07	1.81		1.32	1.23	1.44			4.03	4.11	4.24		3	3.46	3.16
1.07	1.03	1.85		1.19	1.23	1.65			4.07	3.78	4.03		3.66	3.34	3.12
1.44	1.15	1.77		1.23	1.23	1.69			3.66	4.24	4.19		3.58	3.13	2.96
		1.77		1.11	1.19	1.69					4.03		3.54	3.13	3.78
		1.73		1.4		1.65					3.78
wave III-V latency									wave I amptitude
WT (3wk)	Hetero (3wk)	myd/myd (3wk)		WT (8wk)	Hetero (8wk)	myd/myd (8wk)			WT (3wk)	Hetero (3wk)	myd/myd (3wk)		WT (8wk)	Hetero (8wk)	myd/myd (8wk)
2.31 (ms)	1.93	1.85		1.6	1.77	1.65			11.57 (uV)	6.92	7.55		10.16	12.31	2.7
2.75	1.98	1.56		1.6	1.77	1.48			4.38	5.31	0.55		10.55	11.7	2.4
2.26	2.38	2.55		2.09	1.73	1.48			3.7	9.84	0.74		13.21	11.97	5.48
2.3	2.01	2.34		1.93	1.6	1.15			8.58	4.15	4.19		13.38	7.89	3.86
2.51	2.43	2.55		1.98	1.61	2.14			3.8	5.5	3.4		16.81	10.19	2.56
		2.47		1.15	1.89	1.6					2.18		12.32		4.54
		2.22
