# Supplementary material for: Congenital hearing impairment associated with peripheral cochlear nerve dysmyelination in glycosylation-deficient muscular dystrophy
Source: PLoS Genet. 2020 May 26;16(5):e1008826. doi: 10.1371/journal.pgen.1008826 (PMC7274486; doi:10.1371/journal.pgen.1008826)
Supplement: S3 Data — (XLSX) [file pgen.1008826.s015.xlsx]

## Sheet: 3A (click)
wt/wt
4 wk	30 (dB)	30	20	20	20	20	20	20
6 wk	30	20	20	30	30	20	20	20	20	20
8 wk	30	30	30	20	30	30	30	30	30	30
10 wk	20	20	30	20	30	30	40	40	30	30
ko/wt
4 wk	30	20	30	20	20	20
6 wk	20	20	30	30
8 wk	30	30	30	30
10 wk	30	20	30	20
ko/ko
4 wk	40	40	30	30	30	20	40	40
6 wk	30	40	30	30	30	40
8 wk	40	40	30	40	40	40
10 wk	40	40	40	40	40	40

## Sheet: 3A (8 kHz)
wt/wt
4 wk	30	30	20	20	20	20	20	20
6 wk	30	20	30	20	30	20	20	20	20	20
8 wk	30	20	30	20	30	30	40	40	30	30
10 wk	20	20	20	30	30	30	40	40	30	30
ko/wt
4 wk	30	20	20	20	20	20
6 wk	20	20	30	30
8 wk	30	30	30	30
10 wk	30	20	30	20
ko/ko
4 wk	40	30	30	30	40	30	40	50
6 wk	40	40	30	30	40	40
8 wk	40	30	30	40	40	40
10 wk	40	40	40	40	40	50

## Sheet: 3A (16 kHz)
wt/wt
4 wk	30	30	20	20	10	20	20	20
6 wk	30	20	30	20	30	30	20	20	20	20
8 wk	30	20	30	30	40	30	30	30	40	40
10 wk	20	20	30	30	40	40	40	30	30	30
ko/wt
4 wk	30	20	20	20	20	20
6 wk	20	20	30	30
8 wk	30	30	30	30
10 wk	30	30	30	30
ko/ko
4 wk	40	30	30	30	30	30	50	50
6 wk	40	40	40	30	40	40
8 wk	40	40	40	30	40	40
10 wk	40	40	40	40	40	50

## Sheet: 3A (24 kHz)
wt/wt
4 wk	30	30	30	40	30	30	30	30
6 wk	30	30	30	40	40	40	30	30	30	30
8 wk	40	30	30	40	40	40	40	40	40	40
10 wk	40	30	40	40	40	40	40	40	40	40
ko/wt
4 wk	30	30	40	30	30	30
6 wk	30	30	30	30
8 wk	40	30	30	30
10 wk	40	40	40	40
ko/ko
4 wk	50	50	60	50	40	40	50	50
6 wk	40	50	50	50	40	40
8 wk	50	50	50	60	60	50
10 wk	50	60	50	60	50	50

## Sheet: 3B (wave I latency)
wave I latency
WT (4wk)	Hetero (4wk)	POMGnT1-KO (4wk)		WT (10wk)	Hetero (10wk)	POMGnT1-KO (10wk)
1.81 (ms)	1.44	1.69		1.56	1.56	1.48
1.73	1.65	1.93		1.6	1.6	1.81
1.51	1.73	1.93		1.69	1.52	1.6
1.65	1.6	1.93		1.52	1.65	1.6
1.65	1.81	1.77		1.6
1.69	1.73	1.81		1.48
	1.52	1.81		1.69
