# Supplementary material for: Congenital hearing impairment associated with peripheral cochlear nerve dysmyelination in glycosylation-deficient muscular dystrophy
Source: PLoS Genet. 2020 May 26;16(5):e1008826. doi: 10.1371/journal.pgen.1008826 (PMC7274486; doi:10.1371/journal.pgen.1008826)
Supplement: S4 Data — (XLSX) [file pgen.1008826.s016.xlsx]

## Sheet: Fig.4C
a-DG(gly)			a-DG(core)				pan-laminin			laminin a2				b-DG
WT	myd/myd		WT	myd/myd			WT	myd/myd		WT	myd/myd			WT	myd/myd
104.172	0		97.6155	130.931			89.9221	59.8681		112.303	14.822			106.678	131.482
102.025	1.77737		104.263	110.159			108.706	25.0783		107.501	7.21671			96.0127	136.155
106.527	1.01564		97.7118	79.1368			101.372	18.5839		76.1085	7.10568			119.496	77.7397
87.2757	31.808		100.409	114.36						104.087	4.49657			77.8131	52.4462

## Sheet: Fig.5B
a-DG(gly)			a-DG(core)			b-DG			laminin-a2
WT	POMGnT1-KO		WT	POMGnT1-KO		WT	POMGnT1-KO		WT	POMGnT1-KO
89.8357	19.5791		95.3149	103.742		102.724	115.574		97.9123	84.866
111.317	15.2551		111.656	102.313		105.792	129.204		104.544	82.8505
98.8469	10.049		97.4399	61.6075		91.4836	80.0671		97.5439	64.7764
			95.5897	70.2908

## Sheet: Fig.5C
pan-laminin: immunoblotting
WT	myd/myd
158.113	66.4332
120.911	39.8072
86.667	35.126
101.723	25.5219
106.024	68.8564
59.9782	11.7087
161.478	11.7576
77.5774
27.5285

## Sheet: Fig.6A
MBP: immunohistochemistry
WT	myd/myd
84.2066	72.4831
100.713	51.2693
115.997	37.2826
99.0834	23.7637

## Sheet: Fig.6B
MBP: immunoblotting
WT	myd/myd
84.5247	2.92867
99.0763	7.58034
116.399	40.1129
	8.36519

## Sheet: Fig.6C
MBP: immunohistochemistry
WT	POMGnT1-KO
94.5826	87.6809
111.892	80.8163
95.4174	77.2171
98.1076	69.6104

## Sheet: Fig.6D
MBP:: immunoblotting
WT	POMGnT1-KO
102.95	13.767
87.426	34.0422
74.8393	22.3245
134.784	64.4773

## Sheet: Fig.7B
Axons with abnormal myelination
	WT						myd/myd
2 wk	12	12	16				86	90	84
6 wk	12	14	12	6	14		72	78	84	80	74	80
10 wk	16	12	16	16	10		60	64	60	58	70

## Sheet: Fig.7C(histo)
Longest diameter (um)	WT	myd/myd
1000-1499	0	1
1500-1999	0	7
2000-2499	8	7
2500-2999	26	15
3000-3499	24	16
3500-3999	19	12
4000-4499	14	11
4500-4999	7	10
5000-5499	1	3
5500-5999	1	8
6000-6499	0	5
6500-6999	0	3
7000-	0	2

## Sheet: Fig.7C(box)
Longest diameter (um)
WT	myd/myd
2371.71	1445.34
2457.34	1659.52
2463.33	1867.75
2483.65	2019.21
2588.74	2213.5
2653.19	2308.35
2661.13	2340.94
2755.45	2523.85
2762.93	2639.49
2763.91	2814.39
2770.42	2889.05
2883.76	2920.57
2927.46	2959.41
2960.02	3007.61
2965.15	3124.16
3042.01	3251.61
3065.37	3589.87
3161.28	3613.38
3194.53	3889.73
3321.82	3929.48
3593.23	4033.42
3608.17	4178.47
3716.52	4199.1
3773.3	4203.96
3909.48	4230.43
4094.14	4294.01
4632.28	4805.21
4677.32	5686.91
4782.65	6305.87
5863.45	9579.75
4061.77	4605.78
3964.34	5502.18
4222.46	3532.76
4447.61	6695.46
4363.94	4003.2
3703.08	5799.38
3505.65	2585.65
4268.63	5478.14
3546.83	5829.92
3113.65	3367.25
2833.23	2939.73
4341.66	6113.1
3468.83	4840.66
3012.57	5960.03
2460.89	6060.56
3094.83	4782.34
2488.05	2913.42
2917.33	6008.26
2790.34	3106.64
2518.73	3516.82
2624.88	4350.26
2596	2141.4
3694.86	6078.16
3862.64	3296.6
3144.07	4522.17
3113.33	2240.18
2280.35	2718.97
2898	3415.26
3778.09	3031.17
3351.72	5882.11
4621.77	2649.15
3886.8	4754.83
3280.3	4986.46
3340.06	3487.86
3387.74	3132.6
3872.88	1896.94
4428	5275.64
5143.89	4237.92
3890.76	3948.97
4061.62	4012.03
4628	2138.6
4332.67	3906.35
3426.08	1811.08
4428.86	2969.98
4507.51	3694.32
4275.51	4786.02
3263.92	1816.48
3889.73	2600
3998.05	6615.5
2857.48	3417.13
4423.3	3005.66
2792.35	3114.16
3357.44	5018.57
4512.83	3099.74
4204.38	4256.24
3380.06	3193.3
3246.17	4508.22
2807.13	2798.36
3106.45	6553.32
3367.43	1657.59
2719.19	1624.32
3124.1	3852.69
2903.03	4569.46
3689.12	5810.23
2909.98	5700.14
2451.78	3701.3
2544.01	3513.69
2805.28	3440.06
3256.56	7577.78
3186.53	2645.15

[truncated: 1 more sheets: Fig.7E]
