# Supplementary material for: Congenital hearing impairment associated with peripheral cochlear nerve dysmyelination in glycosylation-deficient muscular dystrophy
Source: PLoS Genet. 2020 May 26;16(5):e1008826. doi: 10.1371/journal.pgen.1008826 (PMC7274486; doi:10.1371/journal.pgen.1008826)
Supplement: S5 Data — (XLSX) [file pgen.1008826.s017.xlsx]

## Sheet: S1A (Lelt)
WT
4 kHZ	-3 (dB)	3	0	2	1	4
6 kHZ	-7	10	25	9	11	1
8 kHZ	21	2	30	29	35	23
10 kHZ	23	21	37	34	40	35
12 kHZ	34	39	37	42	40	41
16 kHZ	17	30	40	39	55	28
18 kHZ	14	38	43	29	58	36
20 kHZ	0	11	37	25	35	25
myd/wt
4 kHZ	0	1	7	1
6 kHZ	13	3	7	11
8 kHZ	21	12	16	20
10 kHZ	37	26	25	29
12 kHZ	40	35	25	35
16 kHZ	41	32	28	40
18 kHZ	47	35	31	33
20 kHZ	25	13	23	16
myd/myd
4 kHZ	-4	0	0	0	2	4
6 kHZ	5	6	0	2	4	1
8 kHZ	4	2	3	1	3	6
10 kHZ	3	5	8	5	20	4
12 kHZ	12	13	11	1	3	2
16 kHZ	4	9	7	0	6	5
18 kHZ	5	4	10	6	13	11
20 kHZ	3	5	4	5	11	6

## Sheet: S1A (Right)
WT, 12 kHz								WT, 18 kHz
2 wk	34 (dB)	29	47	45	32	30		2 wk	28	25	40	44	27	30
5 wk	34	39	37	42	40	41		5 wk	14	38	43	29	58	36
9 wk	41	44	39	35				9 wk	28	28	40	24
myd/myd, 12 kHz								myd/myd, 18 kHz
2 wk	16	23	10	5	6	26		2 wk	4	4	9	5	4
5 wk	12	13	11	1	3	2		5 wk	5	4	10	6	13	11
9 wk	3	5	6	9				9 wk	8	5	4	5

## Sheet: S1B
WT
4 kHZ	2 (dB)	6	6	7
6 kHZ	8	8	1	3
8 kHZ	37	17	11	17
10 kHZ	30	13	18	32
12 kHZ	30	34	32	33
16 kHZ	47	31	44	43
18 kHZ	34	16	35	42
20 kHZ	27	31	32	43
ko/wt
4 kHZ	2	7	3	4
6 kHZ	14	13	13	22
8 kHZ	27	24	29	29
10 kHZ	27	29	37	36
12 kHZ	40	32	49	41
16 kHZ	23	16	35	41
18 kHZ	37	32	44	38
20 kHZ	34	22	36	30
ko/ko
4 kHZ	4	3	9	2
6 kHZ	17	18	6	6
8 kHZ	34	20	17	19
10 kHZ	27	33	18	18
12 kHZ	39	39	30	38
16 kHZ	27	31	32	22
18 kHZ	30	30	37	27
20 kHZ	14	25	22	22
