# Supplementary material for: Congenital hearing impairment associated with peripheral cochlear nerve dysmyelination in glycosylation-deficient muscular dystrophy
Source: PLoS Genet. 2020 May 26;16(5):e1008826. doi: 10.1371/journal.pgen.1008826 (PMC7274486; doi:10.1371/journal.pgen.1008826)
Supplement: S6 Data — (XLSX) [file pgen.1008826.s018.xlsx]

## Sheet: S2 Fig
CNPase
WT	myd/myd
219.012	21.9619
104.488	22.3821
33.4285	9.76036
147.463	10.2831
84.2834	5.09156
98.6581	5.02848
27.5097	9.06932
71.1234
114.033
