# Supplementary material for: Congenital hearing impairment associated with peripheral cochlear nerve dysmyelination in glycosylation-deficient muscular dystrophy
Source: PLoS Genet. 2020 May 26;16(5):e1008826. doi: 10.1371/journal.pgen.1008826 (PMC7274486; doi:10.1371/journal.pgen.1008826)
Supplement: S7 Data — (XLSX) [file pgen.1008826.s019.xlsx]

## Sheet: S3A (ABR)
WT
click	20 (dB)	30	40	30	20	30
8kHz	40	45	55	60	30	35
16kHz	40	35	50	40	40	45
24kHz	40	70	75	70	45	65
32kHz	45	80	75	65	40	80
mdx/mdx
click	20	30	30	30	30	30
8kHz	40	55	35	50	40	50
16kHz	40	45	40	45	45	55
24kHz	50	65	60	60	65	75
32kHz	60	50	40	60	70	55

## Sheet: S3A (wave I latency)
wave I latency
WT	mdx/mdx
1.36 (ms)	1.89
1.73	1.6
1.85	1.77
1.52	1.93
	1.81
	1.77

## Sheet: S3A (DPOAE)
WT
8kHz	15 (dB)	33	19	32	28	36
12kHz	30	37	30	43	37	42
16kHz	39	40	34	38	37	37
20kHz	27	12	12	16	38	27
mdx/mdx
8kHz	34	25	26	37	14	15
12kHz	42	39	42	39	33	37
16kHz	40	36	38	40	31	38
20kHz	38	21	18	34	17	26

## Sheet: S3B
a-DG(gly)			a-DG(core)
WT	mdx/mdx		WT	mdx/mdx
110.191	112.743		106.856	129.103
117.091	147.197		102.585	134.265
103.503	132.806		89.7982	120.351
69.2149	95.6815		71.6394	110.053
			114.613	99.4148
			114.508	93.4929

## Sheet: S3C
MBP
WT	mdx/mdx
107.85	99.6865
118.659	100.541
105.244	116.237
97.7933	72.8157
70.4544	65.8334
