# Supplementary material for: Congenital hearing impairment associated with peripheral cochlear nerve dysmyelination in glycosylation-deficient muscular dystrophy
Source: PLoS Genet. 2020 May 26;16(5):e1008826. doi: 10.1371/journal.pgen.1008826 (PMC7274486; doi:10.1371/journal.pgen.1008826)
Supplement: S8 Data — (XLSX) [file pgen.1008826.s020.xlsx]

## Sheet: S4A Fig
Naked axons			Axons with disrupted myelin
WT	myd/myd		WT	myd/myd
12	62		0	10
14	70		0	8
12	74		0	10
6	56		0	24
12	50		2	24
	56			24

## Sheet: S4B Fig
Axons with secondary changes
WT (2 wk)	myd/myd (2 wk)		WT (6 wk)	myd/myd (6 wk)		WT (10 wk)	myd/myd (10 wk)
0	4		2	10		0	6
4	0		6	6		0	4
6	2		0	6		0	12
			4	8		2	14
			0	8		4	6
				4

## Sheet: S4C Fig
Naked axons			Axons with disrupted myelin
WT	POMGnT1-KO		WT	POMGnT1-KO
8	40		6	16
8	40		0	24
18	34		10	16

## Sheet: S4D Fig
Axons with secondary changes
WT	POMGnT1-KO
4	6
12	4
2	4

## Sheet: S5A Fig
Longest diameter in myd/myd mice (um)
6 wk	10 wk
1445.34	3835.1
1659.52	4612.68
1867.75	7454.21
2019.21	1896.63
2213.5	3140.06
2308.35	3243.02
2340.94	4157.02
2523.85	4468.91
2639.49	4355.87
2814.39	4447.61
2889.05	6308.41
2920.57	4845.2
2959.41	2860.63
3007.61	3248.88
3124.16	5025.77
3251.61	3860.83
3589.87	4707.14
3613.38	3883.3
3889.73	4160.39
3929.48	3963.13
4033.42	3947.3
4178.47	3162.28
4199.1	3915.61
4203.96	5275.64
4230.43	4204.62
4294.01	3590.26
4805.21	5904.88
5686.91	3150.87
6305.87	1558.72
9579.75	3888.55
4605.78	4265.02
5502.18	3645.49
3532.76	6162.63
6695.46	2820.78
4003.2	1856.99
5799.38	3099.74
2585.65	2607.14
5478.14	6742.61
5829.92	3200.25
3367.25	2549.74
2939.73	4597.91
6113.1	4048.16
4840.66	2444.99
5960.03	2489.66
6060.56	2352.28
4782.34	2781.73
2913.42	1410.39
6008.26	5955.1
3106.64	4730.71
3516.82	4164.04
4350.26	2890.33
2141.4	3100
6078.16	3624.91
3296.6	4932.59
4522.17	5211.99
2240.18	3927.59
2718.97	3185.22
3415.26	3626.84
3031.17	4520.71
5882.11	5396.37
2649.15	4876.47
4754.83	2978.59
4986.46	4909.79
3487.86	4061.23
3132.6	3861.04
1896.94	1977.17
5275.64	5534.51
4237.92	3308.47
3948.97	6281.94
4012.03	3781.9
2138.6	1920.42
3906.35	5209.3
1811.08	3872.21
2969.98	4959.76
3694.32
4786.02
1816.48
2600
6615.5
3417.13
3005.66
3114.16
5018.57
3099.74
4256.24
3193.3
4508.22
2798.36
6553.32
1657.59
1624.32
3852.69
4569.46
5810.23
5700.14
3701.3
3513.69
3440.06
7577.78
2645.15

## Sheet: S5B Fig
Axons with myelination			Axons with abnormal myelination
WT	myd/myd		WT	myd/myd
96.7213	100		9.67213	34.6154
93.9394	89.7059		0	30.8823
96.4286	94.0476		3.57143	27.3809
100	96.4706		2.17391	30.5882
100	97		0	28
100	100		2.85714	23.2143
97.2222	96.8254		5.55556	30.1587
96.1539	94.5946		0	27.027
97.4359	97.2973		2.5641	29.7297
98.1482	93.1034		1.85185	29.3103

## Sheet: S5C Fig
Proximal MBP: immunoblotting
WT	myd/myd
110.061	68.449
82.2041	99.2449
107.735	70.6735

## Sheet: S6B Fig
Brain MBP
WT	myd/myd
103.744	66.9532
124.478	61.3786
69.4607	74.2821
102.101	47.2375
100.216	80.6061
